# Supplementary material for: Effects of Dupilumab on Itch-Related Events in Atopic Dermatitis: Implications for Assessing Treatment Efficacy in Clinical Practice
Source: Cells. 2023 Jan 5;12(2):239. doi: 10.3390/cells12020239 (PMC9857157; doi:10.3390/cells12020239)
Supplement: Supplementary file 1 [file cells-12-00239-s001.zip]

Archive with 1 entries (1 files):
- cells-2059733-supplementary.pdf
